# Supplementary material for: Exosomes from Microvascular Endothelial Cells under Mechanical Unloading Inhibit Osteogenic Differentiation via miR-92b-3p/ELK4 Axis
Source: J Pers Med. 2022 Dec 8;12(12):2030. doi: 10.3390/jpm12122030 (PMC9785449; doi:10.3390/jpm12122030)
Supplement: Supplementary file 1 [file jpm-12-02030-s001.zip]

Archive with 1 entries (1 files):
- jpm-2027690-supplementary.pdf
